# Supplementary material for: 3-Chloro­quinuclidinium chloride
Source: Acta Crystallogr Sect E Struct Rep Online. 2008 Apr 26;64(Pt 5):o911. doi: 10.1107/S1600536808011434 (PMC2961232; doi:10.1107/S1600536808011434)
Supplement: Supplementary file 1 [file e-64-0o911-sup1.cif]

##############################################################################
###                                                                        ###
###        Electronic paper (Acta Crystallographica Section E)             ###
###                                                                        ###
##############################################################################
#                                                                            #
# This CIF contains the data in a paper accepted for publication in Acta     #
# Crystallographica Section E. It conforms to the requirements of Notes      #
# for Authors for Section E, and has been peer reviewed under the auspices   #
# of the IUCr Commission on Journals.                                        #
#                                                                            #
# Full details of the Crystallographic Information File format               #
# are given in the paper "The Crystallographic Information File (CIF):       #
# a New Standard Archive File for Crystallography" by S. R. Hall, F. H.      #
# Allen and I. D. Brown [Acta Cryst. (1991), A47, 655-685].                  #
#                                                                            #
# The current version of the core CIF dictionary is obtainable from          #
# ftp://ftp.iucr.org/pub/cif_core.dic. The current version number is 2.4.    #
#                                                                            #
# Software is freely available for graphical display of the structure(s) in  #
# this CIF.  For information consult the CIF home page http://www.iucr.org/  #
# cif/home.html                                                              #
#                                                                            #
# This file may be used for bona fide research purposes within the           #
# scientific community so long as proper attribution is given to the journal # 
# article from which it was obtained.                                        #
#                                                                            #
##############################################################################
                                             
data_global
_audit_creation_method     SHELXL-97
_journal_date_recd_electronic     2008-02-27
_journal_date_accepted     2008-04-21
_journal_name_full     'Acta Crystallographica, Section E'
_journal_year     2008
_journal_volume     64
_journal_issue      5
_journal_page_first     o911
_journal_page_last     o911
_journal_paper_category     QO
_journal_coeditor_code     BQ2068
_publ_contact_author
;
     Dr. Seik Weng Ng
     Department of Chemistry
     University of Malaya
     50603 Kuala Lumpur
     Malaysia
;
_publ_contact_author_email     seikweng@um.edu.my
_publ_contact_author_fax     '03 7967 4193'
_publ_contact_author_phone     '03 7967 6778'
_publ_section_title
;
3-Chloroquinuclidinium chloride
;
loop_
    _publ_author_name
    _publ_author_address
    'Azizul, Isha'
;
     Department of Chemistry
     University of Malaya
     50603 Kuala Lumpur
     Malaysia
;
    'Zainudin, Arifin'
;
     Department of Chemistry
     University of Malaya
     50603 Kuala Lumpur
     Malaysia
;
    'Ng, Seik Weng'
;
     Department of Chemistry
     University of Malaya
     50603 Kuala Lumpur
     Malaysia
;
data_I
_audit_creation_method     SHELXL-97
_chemical_name_systematic
;
3-Chloroquinuclidinium chloride
;
_chemical_name_common     ?
_chemical_formula_moiety     'C7 H13 Cl N +, Cl -'
_chemical_formula_sum     'C7 H13 Cl2 N'
_chemical_formula_iupac     'C7 H13 Cl N +, Cl -'
_chemical_formula_weight     182.10
_chemical_melting_point     ?
_symmetry_cell_setting     orthorhombic
_symmetry_space_group_name_H-M     'P n m a'
_symmetry_space_group_name_Hall     '-P 2ac 2n'
loop_
    _symmetry_equiv_pos_as_xyz
    'x, y, z'
    '-x+1/2, -y, z+1/2'
    '-x, y+1/2, -z'
    'x+1/2, -y+1/2, -z+1/2'
    '-x, -y, -z'
    'x-1/2, y, -z-1/2'
    'x, -y-1/2, z'
    '-x-1/2, y-1/2, z-1/2'
_cell_length_a     9.3790(10)
_cell_length_b     8.0670(10)
_cell_length_c     11.482(2)
_cell_angle_alpha     90.00
_cell_angle_beta     90.00
_cell_angle_gamma     90.00
_cell_volume     868.7(2)
_cell_formula_units_Z     4
_cell_measurement_reflns_used     909
_cell_measurement_theta_min     3.1
_cell_measurement_theta_max     22.9
_cell_measurement_temperature     100(2)
_exptl_crystal_description     Block
_exptl_crystal_colour     Colorless
_exptl_crystal_size_max     0.15
_exptl_crystal_size_mid     0.08
_exptl_crystal_size_min     0.03
_exptl_crystal_density_diffrn     1.408
_exptl_crystal_density_meas     ?
_exptl_crystal_density_method     'not measured'
_exptl_crystal_F_000     392
_exptl_absorpt_coefficient_mu     0.675
_exptl_absorpt_correction_type     multi-scan
_exptl_absorpt_process_details     '(SADABS; Sheldrick, 1996)'
_exptl_absorpt_correction_T_min     0.872
_exptl_absorpt_correction_T_max     1.000
_diffrn_ambient_temperature     100(2)
_diffrn_radiation_type     MoK\a
_diffrn_radiation_wavelength     0.71073
_diffrn_radiation_source     'fine-focus sealed tube'
_diffrn_radiation_monochromator     graphite
_diffrn_measurement_device_type     'Bruker SMART APEX'
_diffrn_measurement_method     '\f and \w'
_diffrn_detector_area_resol_mean     ?
_diffrn_reflns_number     5307
_diffrn_reflns_av_R_equivalents     0.0468
_diffrn_reflns_av_sigmaI/netI     0.0383
_diffrn_reflns_theta_min     2.80
_diffrn_reflns_theta_max     27.46
_diffrn_reflns_theta_full     27.46
_diffrn_measured_fraction_theta_max     1.000
_diffrn_measured_fraction_theta_full     1.000
_diffrn_reflns_limit_h_min     -12
_diffrn_reflns_limit_h_max     8
_diffrn_reflns_limit_k_min     -10
_diffrn_reflns_limit_k_max     10
_diffrn_reflns_limit_l_min     -14
_diffrn_reflns_limit_l_max     13
_diffrn_standards_number     0
_diffrn_standards_interval_count     0
_diffrn_standards_interval_time     0
_diffrn_standards_decay_%     0
_reflns_number_total     1068
_reflns_number_gt     856
_reflns_threshold_expression     I>2\s(I)
_refine_ls_structure_factor_coef     Fsqd
_refine_ls_matrix_type     full
_refine_ls_R_factor_all     0.0535
_refine_ls_R_factor_gt     0.0394
_refine_ls_wR_factor_gt     0.1036
_refine_ls_wR_factor_ref     0.1125
_refine_ls_goodness_of_fit_ref     1.016
_refine_ls_restrained_S_all     1.039
_refine_ls_number_reflns     1068
_refine_ls_number_parameters     82
_refine_ls_number_restraints     58
_refine_ls_hydrogen_treatment     mixed
_refine_ls_weighting_scheme     calc
_refine_ls_weighting_details
         'calc w=1/[\s^2^(Fo^2^)+(0.0562P)^2^+0.8408P] where P=(Fo^2^+2Fc^2^)/3'
_atom_sites_solution_hydrogens     geom
_atom_sites_solution_primary     direct
_atom_sites_solution_secondary     difmap
_refine_ls_shift/su_max     0.001
_refine_ls_shift/su_mean     0.000
_refine_diff_density_max     0.311
_refine_diff_density_min     -0.567
_refine_ls_extinction_method     none
_refine_ls_extinction_coef     ?
loop_
    _atom_type_symbol
    _atom_type_description
    _atom_type_scat_dispersion_real
    _atom_type_scat_dispersion_imag
    _atom_type_scat_source
    'C' 'C' 0.0033 0.0016
                         'International Tables Vol C Tables 4.2.6.8 and 6.1.1.4'
    'H' 'H' 0.0000 0.0000
                         'International Tables Vol C Tables 4.2.6.8 and 6.1.1.4'
    'N' 'N' 0.0061 0.0033
                         'International Tables Vol C Tables 4.2.6.8 and 6.1.1.4'
    'Cl' 'Cl' 0.1484 0.1585
                         'International Tables Vol C Tables 4.2.6.8 and 6.1.1.4'
_computing_data_collection     'APEX2 (Bruker, 2007)'
_computing_cell_refinement     'SAINT (Bruker, 2007)'
_computing_data_reduction     'SAINT (Bruker, 2007)'
_computing_structure_solution     'SHELXS97 (Sheldrick, 2008)'
_computing_structure_refinement     'SHELXL97 (Sheldrick, 2008)'
_computing_molecular_graphics     'X-SEED (Barbour, 2001)'
_computing_publication_material     'publCIF (Westrip, 2008)'
loop_
    _atom_site_type_symbol
    _atom_site_label
    _atom_site_fract_x
    _atom_site_fract_y
    _atom_site_fract_z
    _atom_site_U_iso_or_equiv
    _atom_site_adp_type
    _atom_site_calc_flag
    _atom_site_refinement_flags
    _atom_site_occupancy
    _atom_site_disorder_assembly
    _atom_site_disorder_group
    Cl Cl1 0.69230(8) 0.2500 0.57828(7) 0.0218(2) Uani d S 1 . .
    Cl Cl2 0.10483(11) 0.2500 0.30411(8) 0.0374(3) Uani d S 1 . .
    N N1 0.3718(3) 0.2500 0.5682(2) 0.0190(6) Uani d SD 1 . .
    H H1 0.4648(12) 0.2500 0.576(3) 0.035(12) Uiso d SD 1 . .
    C C1 0.3382(3) 0.2500 0.4416(3) 0.0331(9) Uani d SD 1 . .
    H H1A 0.4092 0.1832 0.3983 0.040 Uiso calc PR 0.50 . .
    H H1B 0.3397 0.3645 0.4106 0.040 Uiso calc PR 0.50 . .
    C C2 0.1846(4) 0.1722(5) 0.4282(3) 0.0184(9) Uani d PDU 0.50 . -1
    H H2 0.1947 0.0495 0.4194 0.022 Uiso calc R 1 . -1
    C C3 0.2957(7) 0.3924(13) 0.6253(9) 0.0204(17) Uani d PDU 0.50 . -1
    H H3A 0.3397 0.4988 0.6019 0.024 Uiso calc PR 0.50 . -1
    H H3B 0.3013 0.3825 0.7111 0.024 Uiso calc PR 0.50 . -1
    C C4 0.1402(5) 0.3855(6) 0.5851(5) 0.0212(11) Uani d PDU 0.50 . -1
    H H4A 0.1248 0.4653 0.5209 0.025 Uiso calc PR 0.50 . -1
    H H4B 0.0763 0.4159 0.6503 0.025 Uiso calc PR 0.50 . -1
    C C5 0.3285(7) 0.0917(13) 0.6251(10) 0.024(2) Uani d PDU 0.50 . -1
    H H5A 0.3698 0.0857 0.7043 0.029 Uiso calc PR 0.50 . -1
    H H5B 0.3651 -0.0034 0.5795 0.029 Uiso calc PR 0.50 . -1
    C C6 0.1650(5) 0.0823(7) 0.6325(4) 0.0244(12) Uani d PDU 0.50 . -1
    H H6A 0.1323 0.1111 0.7120 0.029 Uiso calc PR 0.50 . -1
    H H6B 0.1316 -0.0310 0.6139 0.029 Uiso calc PR 0.50 . -1
    C C7 0.1058(4) 0.2079(5) 0.5430(4) 0.0205(12) Uani d PDU 0.50 . -1
    H H7 0.0007 0.1931 0.5330 0.025 Uiso calc R 1 . -1
loop_
    _atom_site_aniso_label
    _atom_site_aniso_U_11
    _atom_site_aniso_U_22
    _atom_site_aniso_U_33
    _atom_site_aniso_U_12
    _atom_site_aniso_U_13
    _atom_site_aniso_U_23
    Cl1 0.0157(4) 0.0284(4) 0.0212(4) 0.000 -0.0006(3) 0.000
    Cl2 0.0340(5) 0.0546(6) 0.0236(5) 0.000 -0.0111(4) 0.000
    N1 0.0145(13) 0.0241(13) 0.0184(14) 0.000 -0.0020(10) 0.000
    C1 0.0176(17) 0.064(3) 0.0182(19) 0.000 0.0006(13) 0.000
    C2 0.019(2) 0.0171(19) 0.019(2) 0.0018(17) -0.0032(16) 0.0013(17)
    C3 0.019(3) 0.017(3) 0.025(3) -0.004(3) 0.008(3) 0.004(2)
    C4 0.015(2) 0.022(3) 0.026(3) 0.004(2) -0.004(2) -0.006(2)
    C5 0.017(3) 0.019(3) 0.036(4) 0.000(3) 0.007(3) -0.001(3)
    C6 0.028(3) 0.026(3) 0.019(3) -0.003(2) -0.002(2) 0.004(2)
    C7 0.0108(17) 0.030(4) 0.021(2) -0.0037(16) 0.0014(15) -0.0070(18)
loop_
    _geom_bond_atom_site_label_1
    _geom_bond_atom_site_label_2
    _geom_bond_site_symmetry_2
    _geom_bond_distance
    _geom_bond_publ_flag
    Cl2 C2 . 1.727(4) ?
    N1 C5 . 1.491(7) ?
    N1 C1 . 1.488(4) ?
    N1 C3 . 1.502(7) ?
    N1 H1 . 0.880(10)
                    ?
    C1 C2 . 1.579(4) ?
    C1 H1A . 0.9900 ?
    C1 H1B . 0.9900 ?
    C2 C7 . 1.539(5) ?
    C2 H2 . 1.0000 ?
    C3 C4 . 1.531(7) ?
    C3 H3A . 0.9900 ?
    C3 H3B . 0.9900 ?
    C4 C7 . 1.546(6) ?
    C4 H4A . 0.9900 ?
    C4 H4B . 0.9900 ?
    C5 C6 . 1.538(7) ?
    C5 H5A . 0.9900 ?
    C5 H5B . 0.9900 ?
    C6 C7 . 1.546(5) ?
    C6 H6A . 0.9900 ?
    C6 H6B . 0.9900 ?
    C7 H7 . 1.0000 ?
loop_
    _geom_angle_atom_site_label_1
    _geom_angle_atom_site_label_2
    _geom_angle_atom_site_label_3
    _geom_angle_site_symmetry_1
    _geom_angle_site_symmetry_3
    _geom_angle
    _geom_angle_publ_flag
    C5 N1 C1 . . 111.7(5) ?
    C5 N1 C3 . . 109.5(3) ?
    C1 N1 C3 . . 109.0(4) ?
    C5 N1 H1 . . 103.1(13) ?
    C1 N1 H1 . . 108(3) ?
    C3 N1 H1 . . 115.3(14) ?
    N1 C1 C2 . . 106.8(2) ?
    N1 C1 H1A . . 110.4 ?
    C2 C1 H1A . . 110.4 ?
    N1 C1 H1B . . 110.4 ?
    C2 C1 H1B . . 110.4 ?
    H1A C1 H1B . . 108.6 ?
    C7 C2 C1 . . 106.3(3) ?
    C7 C2 Cl2 . . 115.5(3) ?
    C1 C2 Cl2 . . 109.4(2) ?
    C7 C2 H2 . . 108.5 ?
    C1 C2 H2 . . 108.5 ?
    Cl2 C2 H2 . . 108.5 ?
    N1 C3 C4 . . 107.1(4) ?
    N1 C3 H3A . . 110.3 ?
    C4 C3 H3A . . 110.3 ?
    N1 C3 H3B . . 110.3 ?
    C4 C3 H3B . . 110.3 ?
    H3A C3 H3B . . 108.6 ?
    C3 C4 C7 . . 109.1(4) ?
    C3 C4 H4A . . 109.9 ?
    C7 C4 H4A . . 109.9 ?
    C3 C4 H4B . . 109.9 ?
    C7 C4 H4B . . 109.9 ?
    H4A C4 H4B . . 108.3 ?
    N1 C5 C6 . . 109.8(5) ?
    N1 C5 H5A . . 109.7 ?
    C6 C5 H5A . . 109.7 ?
    N1 C5 H5B . . 109.7 ?
    C6 C5 H5B . . 109.7 ?
    H5A C5 H5B . . 108.2 ?
    C5 C6 C7 . . 106.8(4) ?
    C5 C6 H6A . . 110.4 ?
    C7 C6 H6A . . 110.4 ?
    C5 C6 H6B . . 110.4 ?
    C7 C6 H6B . . 110.4 ?
    H6A C6 H6B . . 108.6 ?
    C2 C7 C4 . . 109.9(3) ?
    C2 C7 C6 . . 106.0(3) ?
    C4 C7 C6 . . 108.9(3) ?
    C2 C7 H7 . . 110.6 ?
    C4 C7 H7 . . 110.6 ?
    C6 C7 H7 . . 110.6 ?
loop_
    _geom_torsion_atom_site_label_1
    _geom_torsion_atom_site_label_2
    _geom_torsion_atom_site_label_3
    _geom_torsion_atom_site_label_4
    _geom_torsion_site_symmetry_1
    _geom_torsion_site_symmetry_2
    _geom_torsion_site_symmetry_3
    _geom_torsion_site_symmetry_4
    _geom_torsion
    _geom_torsion_publ_flag
    C5 N1 C1 C2 . . . . 42.7(4) ?
    C3 N1 C1 C2 . . . . -78.5(4) ?
    N1 C1 C2 C7 . . . . 27.3(3) ?
    N1 C1 C2 Cl2 . . . . 152.63(17) ?
    C5 N1 C3 C4 . . . . -73.4(6) ?
    C1 N1 C3 C4 . . . . 49.1(8) ?
    N1 C3 C4 C7 . . . . 21.4(9) ?
    C1 N1 C5 C6 . . . . -71.2(9) ?
    C3 N1 C5 C6 . . . . 49.7(7) ?
    N1 C5 C6 C7 . . . . 18.9(10) ?
    C1 C2 C7 C4 . . . . 40.7(4) ?
    Cl2 C2 C7 C4 . . . . -80.8(4) ?
    C1 C2 C7 C6 . . . . -76.9(4) ?
    Cl2 C2 C7 C6 . . . . 161.6(3) ?
    C3 C4 C7 C2 . . . . -70.0(6) ?
    C3 C4 C7 C6 . . . . 45.7(6) ?
    C5 C6 C7 C2 . . . . 49.6(7) ?
    C5 C6 C7 C4 . . . . -68.6(7) ?
loop_
    _geom_hbond_atom_site_label_D
    _geom_hbond_atom_site_label_H
    _geom_hbond_atom_site_label_A
    _geom_hbond_site_symmetry_A
    _geom_hbond_distance_DH
    _geom_hbond_distance_HA
    _geom_hbond_distance_DA
    _geom_hbond_angle_DHA
    _geom_hbond_publ_flag
    N1 H1 Cl1 . 0.880(10)
                        2.130(10)
                                3.008(3) 175(4) yes
