# Supplementary material for: 3-Chloro­quinuclidinium chloride
Source: Acta Crystallogr Sect E Struct Rep Online. 2008 Apr 26;64(Pt 5):o911. doi: 10.1107/S1600536808011434 (PMC2961232; doi:10.1107/S1600536808011434)
Supplement: Supplementary file 2 [file e-64-0o911-Isup2.hkl]

# 
# h,k,l, Fc-squared, Fo-squared, sigma(Fo-squared) and status flag 
# 
data_I
_shelx_title '  Pnma' 
_shelx_refln_list_code          4 
_shelx_F_calc_maximum      143.75 
_exptl_crystal_F_000       392.00 
_reflns_d_resolution_high  0.7705 
 
loop_ 
 _symmetry_equiv_pos_as_xyz 
 'x, y, z' 
 '-x+1/2, -y, z+1/2' 
 '-x, y+1/2, -z' 
 'x+1/2, -y+1/2, -z+1/2' 
 '-x, -y, -z' 
 'x-1/2, y, -z-1/2' 
 'x, -y-1/2, z' 
 '-x-1/2, y-1/2, z-1/2' 
 
_cell_length_a     9.3791 
_cell_length_b     8.0671 
_cell_length_c    11.4817 
_cell_angle_alpha  90.000 
_cell_angle_beta   90.000 
_cell_angle_gamma  90.000 
 
_shelx_F_squared_multiplier     1.000 
 
loop_ 
 _refln_index_h 
 _refln_index_k 
 _refln_index_l 
 _refln_F_squared_calc 
 _refln_F_squared_meas 
 _refln_F_squared_sigma 
 _refln_observed_status 
   2   0   0     7740.23     7968.18    179.06 o 
   4   0   0     8711.35     9996.56    226.17 o 
   6   0   0     1216.28     1216.43     35.16 o 
   8   0   0      239.47      199.36     22.72 o 
  10   0   0      988.56      920.19     54.45 o 
  12   0   0       33.00       20.18     15.68 o 
   2   1   0     6949.35     7369.85    135.85 o 
   4   1   0      164.97      138.35      8.40 o 
   6   1   0       31.96       32.59      5.22 o 
   8   1   0      813.27      743.90     29.06 o 
  10   1   0       47.06       36.01     15.96 o 
  12   1   0      783.17      781.47     58.33 o 
   0   2   0    20663.39    20258.42    632.87 o 
   2   2   0      197.93      371.36     10.39 o 
   4   2   0     1821.37     2058.54     54.00 o 
   6   2   0        1.68        6.88      6.87 o 
   8   2   0       34.02       34.51      6.62 o 
  10   2   0      999.43      934.02     39.44 o 
   2   3   0     1775.30     1848.05     39.11 o 
   4   3   0      316.22      312.68     10.73 o 
   6   3   0      611.10      647.89     25.52 o 
   8   3   0     1212.06     1269.42     60.92 o 
  10   3   0       78.22       83.30     14.61 o 
   0   4   0     4077.53     3759.87     92.13 o 
   2   4   0        8.16        3.82      3.29 o 
   4   4   0      711.41      739.99     20.60 o 
   6   4   0       51.79       39.77     14.88 o 
   8   4   0        6.43        6.38      7.31 o 
  10   4   0      551.18      537.11     69.53 o 
   2   5   0      698.63      641.88     19.70 o 
   4   5   0       90.00       68.76      6.95 o 
   6   5   0      212.88      174.18     17.38 o 
   8   5   0      453.74      465.38     40.13 o 
  10   5   0       42.57       16.72     10.49 o 
   0   6   0     4707.76     4644.87    116.86 o 
   2   6   0      468.09      437.23     21.03 o 
   4   6   0      564.70      524.14     18.93 o 
   6   6   0      130.37      132.27     15.16 o 
   8   6   0       74.12       76.17     13.96 o 
   2   7   0      170.80      173.24     14.32 o 
   4   7   0        0.26       -2.38      8.74 o 
   6   7   0        0.74       -5.65      8.08 o 
   8   7   0       55.61       69.39     19.73 o 
   0   8   0     1104.89     1120.92     41.83 o 
   2   8   0      130.17      105.16     15.62 o 
   4   8   0      125.81      103.65     14.97 o 
   6   8   0       16.88       -4.20      7.88 o 
   2   9   0       81.14       72.38     10.85 o 
   4   9   0       85.60       86.18     22.52 o 
   6   9   0      107.41      128.41     19.46 o 
   0  10   0       87.30       67.62     18.66 o 
   2  10   0       11.18        4.49     13.14 o 
   1   0   1       41.56        5.25      1.01 o 
   2   0   1     1267.67     1175.53     20.68 o 
   3   0   1     1813.90     1800.23     36.21 o 
   4   0   1      555.84      524.55     14.49 o 
   5   0   1     2440.50     2730.34     55.46 o 
   6   0   1      374.53      381.91     11.12 o 
   7   0   1      138.60      144.86      7.32 o 
   8   0   1      311.31      302.56     23.88 o 
   9   0   1      120.03       84.10     12.78 o 
  10   0   1       65.01       51.90     11.64 o 
  11   0   1       27.29       13.79     28.55 o 
  12   0   1       26.30       27.87     12.80 o 
   0   1   1      100.50      116.56      2.82 o 
   1   1   1     3465.53     3210.77     36.68 o 
   2   1   1     1379.71     1455.78     22.89 o 
   3   1   1     3527.92     3803.28     63.35 o 
   4   1   1      534.85      482.32     14.07 o 
   5   1   1      657.53      784.97     13.95 o 
   6   1   1      823.11      803.27     13.90 o 
   7   1   1      602.25      630.31     12.80 o 
   8   1   1      288.73      317.53     12.83 o 
   9   1   1      357.11      425.62     29.29 o 
  10   1   1        9.40        9.04      5.94 o 
  11   1   1       28.49       24.89      7.96 o 
  12   1   1       24.87       27.45      9.24 o 
   1   2   1      165.60      192.11      4.78 o 
   2   2   1      828.89      855.02     11.51 o 
   3   2   1     2137.99     2036.92     29.35 o 
   4   2   1     1350.78     1246.74     25.31 o 
   5   2   1     1309.78     1328.94     27.52 o 
   6   2   1     1048.33     1069.07     24.30 o 
   7   2   1        1.06        3.69      3.68 o 
   8   2   1      105.51      102.61      6.92 o 
   9   2   1      137.83      144.09     11.29 o 
  10   2   1       96.83       91.28     10.87 o 
  11   2   1        2.74        3.83      7.07 o 
   0   3   1     2688.70     2826.02     43.23 o 
   1   3   1     1426.49     1328.59     17.73 o 
   2   3   1       23.08       10.82      1.66 o 
   3   3   1     1966.40     1845.20     25.28 o 
   4   3   1     1034.00     1028.58     15.88 o 
   5   3   1       37.23       34.24      4.85 o 
   6   3   1       77.15       63.46     10.57 o 
   7   3   1     1349.10     1312.18     30.31 o 
   8   3   1      115.05      126.43      9.33 o 
   9   3   1      378.92      404.50     15.63 o 
  10   3   1        0.03        3.77      6.07 o 
  11   3   1       13.21       13.08      7.84 o 
   1   4   1      267.38      282.25      7.43 o 
   2   4   1      374.29      359.74      8.97 o 
   3   4   1     1368.25     1435.44     23.68 o 
   4   4   1     1068.88     1141.15     17.73 o 
   5   4   1      643.46      678.27     13.83 o 
   6   4   1     1110.01     1142.63     27.58 o 
   7   4   1       23.14       24.47      5.71 o 
   8   4   1       30.56       44.53      6.80 o 
   9   4   1       98.26      106.81     10.33 o 
  10   4   1      124.64      128.67     20.93 o 
  11   4   1        1.55        2.18      7.68 o 
   0   5   1        8.82       11.24      2.82 o 
   1   5   1      132.72      152.89      5.91 o 
   2   5   1      263.21      284.49      8.77 o 
   3   5   1      680.19      667.77     14.39 o 
   4   5   1      213.70      237.94      8.20 o 
   5   5   1        4.34        2.67      3.35 o 
   6   5   1      316.50      341.55     17.92 o 
   7   5   1      483.85      509.93     27.08 o 
   8   5   1      220.37      228.61     13.49 o 
   9   5   1      311.08      363.90     18.78 o 
  10   5   1        0.53       -0.65      7.80 o 
   1   6   1      134.15      140.47      6.62 o 
   2   6   1       81.17       86.84      5.94 o 
   3   6   1      808.79      834.12     17.92 o 
   4   6   1      339.10      328.50     10.63 o 
   5   6   1      788.60      728.30     22.09 o 
   6   6   1      254.79      221.80     13.00 o 
   7   6   1       52.75       68.84      8.81 o 
   8   6   1       75.79       92.03     14.33 o 
   9   6   1       17.70       20.00      7.80 o 
   0   7   1      171.73      165.78     10.38 o 
   1   7   1        7.12        1.28      3.21 o 
   2   7   1      325.31      320.11     16.78 o 
   3   7   1      247.46      230.80      9.74 o 
   4   7   1       39.72       41.30      6.99 o 
   5   7   1       32.92       21.76      6.94 o 
   6   7   1      282.18      291.79     15.80 o 
   7   7   1      178.51      184.13     13.92 o 
   8   7   1      151.35      157.11     13.54 o 
   9   7   1      257.33      242.14     16.95 o 
   1   8   1       90.12       71.88      6.63 o 
   2   8   1       26.49       25.23      5.07 o 
   3   8   1      408.54      400.30     17.47 o 
   4   8   1      123.78      141.71     11.68 o 
   5   8   1      333.05      304.91     33.26 o 
   6   8   1       95.40       80.18     10.49 o 
   7   8   1       39.31       39.29      8.88 o 
   0   9   1       22.81        3.66      8.21 o 
   1   9   1      165.82      168.68     10.16 o 
   2   9   1       14.61       18.75      5.65 o 
   3   9   1       88.08       78.79      8.76 o 
   4   9   1       43.97       38.48      8.46 o 
   5   9   1        5.54        7.78      7.86 o 
   6   9   1        9.59       20.60      8.19 o 
   1  10   1       33.94       40.00      6.76 o 
   2  10   1        2.57        9.39      6.27 o 
   3  10   1       81.78       83.77     11.29 o 
   0   0   2     4661.23     4414.31     81.08 o 
   1   0   2       20.44       20.50      3.62 o 
   2   0   2     1486.90     1622.24     28.24 o 
   3   0   2      179.66      151.58      5.20 o 
   4   0   2       14.38        1.90      2.06 o 
   5   0   2      178.49      181.61     14.76 o 
   6   0   2     1108.56     1014.13     25.21 o 
   7   0   2       67.38       67.12      7.33 o 
   8   0   2      265.08      252.67     21.01 o 
   9   0   2      834.51      751.95     32.42 o 
  10   0   2        2.05        0.80      7.11 o 
  11   0   2      129.52      179.67     20.54 o 
  12   0   2       10.35       -6.81     10.05 o 
   1   1   2     1756.43     1855.53     22.30 o 
   2   1   2      408.04      373.13      7.24 o 
   3   1   2     2806.54     2735.39     38.08 o 
   4   1   2     1136.72     1109.66     25.61 o 
   5   1   2      458.60      520.17     12.32 o 
   6   1   2     1116.81     1093.97     21.48 o 
   7   1   2      520.23      492.76     12.18 o 
   8   1   2        1.80       -2.54      3.49 o 
   9   1   2       80.10       67.15     11.51 o 
  10   1   2       91.08       86.96      9.74 o 
  11   1   2      267.36      299.50     19.62 o 
  12   1   2       48.45       37.43      9.45 o 
   0   2   2     1101.03     1097.23     16.65 o 
   1   2   2     6385.13     6727.64     65.16 o 
   2   2   2      754.37      902.83     11.74 o 
   3   2   2       13.56       26.21      2.36 o 
   4   2   2      101.94       76.76      4.47 o 
   5   2   2      321.47      316.91     10.68 o 
   6   2   2      693.40      689.48     18.05 o 
   7   2   2      435.39      433.71     13.34 o 
   8   2   2      282.59      301.34     10.73 o 
   9   2   2      654.35      642.81     18.71 o 
  10   2   2        4.67        3.15      6.56 o 
  11   2   2       43.93       42.56      9.20 o 
   1   3   2     1420.15     1465.53     16.36 o 
   2   3   2      836.26      825.22     12.03 o 
   3   3   2     1073.20     1042.61     14.73 o 
   4   3   2      389.80      371.88      8.07 o 
   5   3   2       35.42       46.97      4.51 o 
   6   3   2      934.51      963.08     20.42 o 
   7   3   2        2.97        3.98      3.64 o 
   8   3   2        0.59        0.62      5.85 o 
   9   3   2       41.22       67.73     11.14 o 
  10   3   2       86.48       82.15     10.43 o 
  11   3   2       32.04       26.78     11.28 o 
   0   4   2      197.94      211.68      7.48 o 
   1   4   2     3156.70     3153.01     34.56 o 
   2   4   2      380.75      392.80      7.35 o 
   3   4   2       31.43       44.28      3.13 o 
   4   4   2       76.09       77.74      3.84 o 
   5   4   2      187.83      188.93      7.96 o 
   6   4   2      325.50      357.21     13.97 o 
   7   4   2      269.94      272.46     13.03 o 
   8   4   2      186.18      164.65     11.21 o 
   9   4   2      402.17      403.00     21.10 o 
  10   4   2        2.67       -4.51      6.23 o 
  11   4   2       54.68       57.84     10.81 o 
   1   5   2      568.98      612.37     10.50 o 
   2   5   2      309.64      358.27      8.23 o 
   3   5   2      530.51      518.58     12.41 o 
   4   5   2      210.86      186.85      7.42 o 
   5   5   2        0.49        6.44      3.66 o 
   6   5   2      481.44      505.25     20.83 o 
   7   5   2       35.83       36.24      6.87 o 
   8   5   2        0.02       -2.12      5.40 o 
   9   5   2       82.34       95.06     10.55 o 
  10   5   2       38.46       39.58     10.22 o 
   0   6   2        3.16        3.16      3.10 o 
   1   6   2       17.00       13.82      2.98 o 
   2   6   2      149.71      159.09      9.37 o 
   3   6   2        0.31        5.26      3.20 o 
   4   6   2       47.86       59.19      6.15 o 
   5   6   2       34.94       31.97      7.06 o 
   6   6   2      147.43      147.64     11.20 o 
   7   6   2        4.79        7.42      5.56 o 
   8   6   2       66.07       62.29      9.30 o 
   9   6   2      154.12      206.55     15.00 o 
   1   7   2      193.51      177.51      8.10 o 
   2   7   2      101.97       97.25      6.16 o 
   3   7   2      277.25      284.23     10.79 o 
   4   7   2      114.38      147.36      9.46 o 
   5   7   2       62.07       67.58     18.72 o 
   6   7   2      193.42      181.97     13.27 o 
   7   7   2      144.87      160.91     13.05 o 
   8   7   2        5.22        4.95      7.27 o 
   0   8   2       13.42       21.34      6.27 o 
   1   8   2       96.61      114.81      7.63 o 
   2   8   2       77.06       79.41      6.94 o 
   3   8   2        1.10        4.72      4.70 o 
   4   8   2        9.60       11.31      5.15 o 
   5   8   2        0.17        5.11      5.97 o 
   6   8   2       85.39      103.96     11.73 o 
   7   8   2       24.95       26.66      8.53 o 
   1   9   2       90.88       78.07      7.67 o 
   2   9   2       30.50       25.93      5.82 o 
   3   9   2      114.88      118.98     10.35 o 
   4   9   2       68.15       69.70     10.01 o 
   5   9   2        2.22        8.48      7.31 o 
   6   9   2      115.36      120.64     18.09 o 
   0  10   2        8.35        8.64      7.65 o 
   1  10   2      337.64      305.07     25.61 o 
   2  10   2       40.10       41.44      8.01 o 
   3  10   2       11.98       16.78      7.87 o 
   1   0   3      845.79      981.45     18.60 o 
   2   0   3     3654.77     3998.73     65.98 o 
   3   0   3      222.20      170.48      5.81 o 
   4   0   3      274.37      330.41      8.38 o 
   5   0   3      867.86      822.71     20.49 o 
   6   0   3        1.91        3.63      3.21 o 
   7   0   3       12.55       11.39      6.12 o 
   8   0   3       62.07       61.58      9.69 o 
   9   0   3       40.20       59.65     11.06 o 
  10   0   3       32.55       42.14     10.87 o 
  11   0   3        4.08        5.45      8.84 o 
   0   1   3    12078.88    12123.44    191.61 o 
   1   1   3     1070.52     1057.24     13.16 o 
   2   1   3      410.12      533.89      9.00 o 
   3   1   3      337.32      319.01      6.81 o 
   4   1   3      825.31      831.56     13.80 o 
   5   1   3        2.19        0.02      2.36 o 
   6   1   3       12.07       11.48      3.28 o 
   7   1   3       76.40       77.08      6.42 o 
   8   1   3        8.07       12.08      4.50 o 
   9   1   3       91.85       91.82      7.96 o 
  10   1   3      588.77      591.79     21.34 o 
  11   1   3       34.82       26.66      8.06 o 
   1   2   3      828.43      911.98     12.13 o 
   2   2   3     2402.05     2409.13     29.71 o 
   3   2   3      500.81      434.11      7.59 o 
   4   2   3      915.21      861.31     16.74 o 
   5   2   3      289.65      284.78      9.00 o 
   6   2   3      307.54      275.64      9.69 o 
   7   2   3        3.53        7.90      3.46 o 
   8   2   3      199.83      217.42      9.61 o 
   9   2   3       65.95       69.63      6.70 o 
  10   2   3      103.76       90.52      9.20 o 
  11   2   3       14.31        9.33      7.28 o 
   0   3   3     2238.60     1987.45     32.12 o 
   1   3   3      142.67      186.63      4.70 o 
   2   3   3       37.58       19.86      1.91 o 
   3   3   3      370.30      397.78      8.15 o 
   4   3   3      119.12      169.71      4.69 o 
   5   3   3      111.86      142.26      6.94 o 
   6   3   3       55.59       52.46      5.29 o 
   7   3   3      390.07      394.51     12.69 o 
   8   3   3       20.90       23.91      4.82 o 
   9   3   3       18.80       20.76     10.90 o 
  10   3   3      663.57      658.77     24.51 o 
  11   3   3       51.90       84.67     11.41 o 
   1   4   3      569.61      595.75      8.83 o 
   2   4   3      838.95      769.72     11.67 o 
   3   4   3      403.07      453.20      8.65 o 
   4   4   3      887.82      947.05     14.63 o 
   5   4   3       55.34       48.27      4.31 o 
   6   4   3      679.46      702.91     20.17 o 
   7   4   3       15.74        4.67      4.88 o 
   8   4   3      200.42      227.13     12.93 o 
   9   4   3       46.39       29.99      8.75 o 
  10   4   3      198.84      210.23     14.87 o 
   0   5   3     2563.02     2758.36     45.38 o 
   1   5   3      148.27      154.11      4.74 o 
   2   5   3      346.99      353.92      7.36 o 
   3   5   3      141.82      134.03      6.03 o 
   4   5   3      125.14      129.04      6.44 o 
   5   5   3        1.44        1.30      3.38 o 
   6   5   3       63.47       68.54      7.84 o 
   7   5   3       39.66       36.10      7.45 o 
   8   5   3      166.84      210.31     16.54 o 
   9   5   3       35.59       55.66      8.83 o 
  10   5   3      356.49      388.70     19.98 o 
   1   6   3      256.49      247.37      8.51 o 
   2   6   3      627.85      626.19     19.76 o 
   3   6   3       78.41       81.22      5.58 o 
   4   6   3      545.37      544.39     16.13 o 
   5   6   3      137.17      125.43     11.75 o 
   6   6   3      173.81      170.48     12.10 o 
   7   6   3        3.24        5.98      5.96 o 
   8   6   3        7.48       -1.66      6.21 o 
   9   6   3       19.30       26.68      8.44 o 
   0   7   3     2205.42     2187.19     62.79 o 
   1   7   3      270.50      277.39      9.94 o 
   2   7   3      482.80      469.54     15.00 o 
   3   7   3       37.66       44.77      5.18 o 
   4   7   3      102.24       93.96      8.09 o 
   5   7   3       12.42       12.89      5.83 o 
   6   7   3      178.68      158.26     12.66 o 
   7   7   3        2.31       11.67      6.98 o 
   8   7   3      134.75      152.02     15.79 o 
   1   8   3       81.74       73.43      6.22 o 
   2   8   3      210.43      198.28     10.09 o 
   3   8   3       18.19       16.45      5.34 o 
   4   8   3      264.16      265.86     15.38 o 
   5   8   3       69.52       57.08      7.79 o 
   6   8   3      101.36       76.99      9.29 o 
   7   8   3        0.79        8.47      6.80 o 
   0   9   3      219.16      229.23     22.00 o 
   1   9   3        0.10       -1.76      4.43 o 
   2   9   3       51.37       56.79      7.80 o 
   3   9   3       27.40        7.32      8.00 o 
   4   9   3        4.19        9.42      7.13 o 
   5   9   3        9.27       17.93      7.68 o 
   1  10   3       43.78       45.57      7.95 o 
   2  10   3       29.83       18.21      8.50 o 
   0   0   4     3963.56     4203.49     96.63 o 
   1   0   4      299.21      237.92      8.43 o 
   2   0   4     2018.85     1889.45     34.06 o 
   3   0   4     6370.48     6053.67     88.29 o 
   4   0   4        0.60       -0.96      1.79 o 
   5   0   4        1.65        2.31      2.30 o 
   6   0   4      710.17      692.25     16.98 o 
   7   0   4     3952.48     3782.22     79.71 o 
   8   0   4      496.77      464.94     24.59 o 
   9   0   4      582.53      580.87     23.05 o 
  10   0   4        4.36        5.77      7.35 o 
  11   0   4       36.08       38.80     10.19 o 
   1   1   4      673.50      629.86      9.86 o 
   2   1   4       21.32       27.89      3.13 o 
   3   1   4      354.92      287.53      6.25 o 
   4   1   4      240.11      211.10      5.77 o 
   5   1   4     3716.97     3648.38     45.33 o 
   6   1   4      154.88      135.26      5.91 o 
   7   1   4      199.43      180.70     13.04 o 
   8   1   4       31.81       30.18      5.10 o 
   9   1   4      216.61      220.85     11.93 o 
  10   1   4       49.60       47.93      7.35 o 
  11   1   4       14.99       16.43      6.63 o 
   0   2   4      178.67      164.56      6.63 o 
   1   2   4      120.17      168.81      4.71 o 
   2   2   4       42.02       41.04      2.69 o 
   3   2   4     3796.98     3857.14     49.73 o 
   4   2   4      157.60      175.22      5.81 o 
   5   2   4       26.34       23.25      3.29 o 
   6   2   4        7.91       10.92      3.30 o 
   7   2   4     2734.17     2690.00     46.14 o 
   8   2   4      103.73      107.19      7.47 o 
   9   2   4      269.72      263.11     12.29 o 
  10   2   4       11.93        9.64      5.91 o 
  11   2   4       31.01        4.02      8.59 o 
   1   3   4      123.27      101.97      3.40 o 
   2   3   4        4.01        4.91      1.62 o 
   3   3   4      378.11      392.19      7.22 o 
   4   3   4      435.69      437.29      7.83 o 
   5   3   4     1820.46     1845.27     29.82 o 
   6   3   4      512.80      525.65     16.67 o 
   7   3   4       16.02       17.17      4.47 o 
   8   3   4        8.92        4.20      4.04 o 
   9   3   4      104.87      110.64     13.63 o 
  10   3   4       59.36       50.77     12.01 o 
  11   3   4        4.60       -2.36      8.70 o 
   0   4   4      227.23      281.06      8.73 o 
   1   4   4       24.26       16.10      2.11 o 
   2   4   4        0.92        2.55      1.77 o 
   3   4   4     1741.68     1799.46     22.20 o 
   4   4   4      105.35      110.58      4.41 o 
   5   4   4        7.67        8.42      3.00 o 
   6   4   4        0.27        3.63      4.30 o 
   7   4   4     1334.96     1362.43     32.52 o 
   8   4   4       34.89       21.49      6.36 o 
   9   4   4      103.06      100.84     18.24 o 
  10   4   4        5.11        6.99      8.23 o 
   1   5   4       23.97       19.15      2.40 o 
   2   5   4        0.26        2.07      2.19 o 
   3   5   4      141.24      143.55      8.55 o 
   4   5   4      139.25      136.33      7.41 o 
   5   5   4      806.25      822.22     18.48 o 
   6   5   4      162.87      161.88     14.04 o 
   7   5   4       16.62       11.81      7.06 o 
   8   5   4        0.00        5.12      5.56 o 
   9   5   4       20.77       19.27     10.88 o 
  10   5   4       34.98       37.41     12.20 o 
   0   6   4      365.82      329.61     12.73 o 
   1   6   4       12.18       13.08      3.13 o 
   2   6   4      186.21      214.71     10.65 o 
   3   6   4      642.35      671.37     14.67 o 
   4   6   4        0.96       -0.39      3.20 o 
   5   6   4        0.40        4.45      3.84 o 
   6   6   4      155.04      146.17     10.26 o 
   7   6   4      550.30      600.17     19.45 o 
   8   6   4      116.20      110.15     13.58 o 
   9   6   4      107.26       87.22     12.97 o 
   1   7   4       14.72        8.14      3.43 o 
   2   7   4        0.01        6.12      3.51 o 
   3   7   4       18.45       19.34      4.66 o 
   4   7   4        0.76        4.17      4.20 o 
   5   7   4      286.36      312.22     13.26 o 
   6   7   4        0.07        6.50      5.52 o 
   7   7   4       37.89       30.30      7.11 o 
   8   7   4        5.96       19.22      9.38 o 
   0   8   4       50.40       28.00      7.60 o 
   1   8   4        2.90        2.80      4.01 o 
   2   8   4       25.77       15.89      4.87 o 
   3   8   4      247.93      213.34     12.13 o 
   4   8   4        2.20        2.37      5.13 o 
   5   8   4        6.23        6.90      5.59 o 
   6   8   4        6.69        7.93      6.26 o 
   7   8   4      202.51      204.41     15.71 o 
   1   9   4        2.91        2.30      4.71 o 
   2   9   4        7.50        4.92      5.34 o 
   3   9   4       66.35      100.45      9.98 o 
   4   9   4       29.53       38.59      8.47 o 
   5   9   4      111.17      120.16     12.99 o 
   0  10   4        8.44       17.79     12.79 o 
   1  10   4       53.93       59.84     10.07 o 
   1   0   5     2746.58     2783.12     55.72 o 
   2   0   5      723.87      811.26     14.89 o 
   3   0   5     1556.01     1664.95     27.79 o 
   4   0   5      357.03      337.44      9.10 o 
   5   0   5       25.83       30.49      3.65 o 
   6   0   5      185.90      202.24      9.84 o 
   7   0   5      225.17      282.90     25.06 o 
   8   0   5       82.17       98.39     10.50 o 
   9   0   5      239.77      273.55     17.29 o 
  10   0   5       71.18       68.84     13.39 o 
  11   0   5      239.87      255.57     64.04 o 
   0   1   5      808.38      752.45     15.44 o 
   1   1   5      624.40      578.51      9.48 o 
   2   1   5       40.79       37.31      3.00 o 
   3   1   5      295.30      303.32      6.88 o 
   4   1   5       78.26      110.66      4.47 o 
   5   1   5       10.36       10.88      2.57 o 
   6   1   5      111.27      128.38      6.53 o 
   7   1   5      119.88      106.45      6.87 o 
   8   1   5        8.63        6.62      3.95 o 
   9   1   5      456.04      443.94     22.87 o 
  10   1   5      242.04      242.22     15.33 o 
  11   1   5      263.17      262.22     17.20 o 
   1   2   5     2342.98     2281.30     29.38 o 
   2   2   5      499.17      480.02      9.67 o 
   3   2   5     1537.58     1530.46     22.65 o 
   4   2   5      218.37      193.69      7.44 o 
   5   2   5       76.08       74.59      4.44 o 
   6   2   5      149.83      158.86      8.05 o 
   7   2   5       41.82       38.67      4.50 o 
   8   2   5       39.13       35.45      4.93 o 
   9   2   5      153.00      157.79     10.92 o 
  10   2   5      110.67      109.27      9.15 o 
  11   2   5      123.52      115.22     14.71 o 
   0   3   5     2681.39     2588.32     46.96 o 
   1   3   5     3061.23     3051.64     38.40 o 
   2   3   5      288.07      286.47      7.38 o 
   3   3   5       63.79       66.70      3.55 o 
   4   3   5       52.69       62.05      3.74 o 
   5   3   5      157.93      155.91      6.30 o 
   6   3   5       31.92       28.71      4.13 o 
   7   3   5       13.50        5.81      3.55 o 
   8   3   5      153.83      159.89     11.86 o 
   9   3   5      427.48      456.43     17.61 o 
  10   3   5      273.55      272.47     23.60 o 
   1   4   5     1384.82     1378.58     18.23 o 
   2   4   5      110.96      114.07      4.40 o 
   3   4   5     1221.79     1225.86     16.83 o 
   4   4   5      130.45      142.10      5.59 o 
   5   4   5       65.74       58.64      4.81 o 
   6   4   5      169.05      181.32      8.50 o 
   7   4   5        0.15       -5.52      3.96 o 
   8   4   5       18.37       14.26      5.82 o 
   9   4   5       66.57       60.35      9.24 o 
  10   4   5      129.74      117.53     13.03 o 
   0   5   5      478.49      499.70     13.28 o 
   1   5   5      936.37      945.71     14.28 o 
   2   5   5       77.49       83.39      4.59 o 
   3   5   5       53.82       56.78      4.23 o 
   4   5   5        3.99        2.50      3.40 o 
   5   5   5       25.62       18.65      5.40 o 
   6   5   5        0.32        3.18      4.47 o 
   7   5   5        0.04        0.52      5.20 o 
   8   5   5       63.24       85.25     10.24 o 
   9   5   5      278.16      265.39     19.66 o 
   1   6   5      481.80      478.58     11.22 o 
   2   6   5      159.03      162.35      7.43 o 
   3   6   5      685.52      594.65     14.49 o 
   4   6   5      347.17      367.28     12.41 o 
   5   6   5       29.42       27.09      6.86 o 
   6   6   5      256.16      275.85     15.28 o 
   7   6   5       91.34      128.31     12.20 o 
   8   6   5        7.94        2.43      6.89 o 
   9   6   5       33.74       49.20     11.71 o 
   0   7   5      138.32      145.05     12.20 o 
   1   7   5      154.02      161.50      8.97 o 
   2   7   5       30.81       31.10      4.76 o 
   3   7   5        3.40        4.86      4.57 o 
   4   7   5        4.19        1.34      4.13 o 
   5   7   5        2.04       -3.03      4.81 o 
   6   7   5        4.04        4.56      6.42 o 
   7   7   5        1.83        0.22      6.69 o 
   8   7   5       17.06       25.46     10.77 o 
   1   8   5      170.20      155.68      9.65 o 
   2   8   5       74.85       58.69      7.60 o 
   3   8   5      303.88      258.58     26.56 o 
   4   8   5      211.33      221.76     12.93 o 
   5   8   5       42.98       21.06      7.54 o 
   6   8   5      143.62      128.58     13.07 o 
   0   9   5      219.16      229.44     17.26 o 
   1   9   5      215.34      201.90     12.61 o 
   2   9   5       79.63       62.86      9.74 o 
   3   9   5        2.03        6.12      6.20 o 
   4   9   5        2.87        3.96      6.81 o 
   0   0   6     3683.78     3821.90     90.14 o 
   1   0   6     2478.35     2546.05     52.61 o 
   2   0   6     1947.70     1814.21     40.05 o 
   3   0   6       15.50        8.11      2.23 o 
   4   0   6       16.85       29.07      3.71 o 
   5   0   6      281.07      278.02      9.11 o 
   6   0   6     1156.35     1142.76     26.50 o 
   7   0   6      103.41       79.46      9.71 o 
   8   0   6      339.63      318.02     21.53 o 
   9   0   6      141.19      124.37     15.90 o 
  10   0   6       41.66       51.70     13.06 o 
  11   0   6        1.48      -13.92      9.28 o 
   1   1   6      380.38      397.78      7.72 o 
   2   1   6        4.35        1.09      1.90 o 
   3   1   6      161.61      152.94      5.84 o 
   4   1   6     1723.35     1676.53     23.48 o 
   5   1   6      348.35      335.97      8.87 o 
   6   1   6     1003.90     1021.38     16.23 o 
   7   1   6        0.42       -1.07      3.31 o 
   8   1   6        2.00        0.11      4.80 o 
   9   1   6      104.66      114.08     10.95 o 
  10   1   6       95.74       85.17     10.31 o 
  11   1   6        2.43       -4.57      7.31 o 
   0   2   6     1363.54     1458.51     29.43 o 
   1   2   6      181.24      181.27      5.91 o 
   2   2   6     1017.42     1059.55     17.95 o 
   3   2   6      130.22      122.40      4.95 o 
   4   2   6        6.78        9.15      2.47 o 
   5   2   6        7.57        6.99      2.68 o 
   6   2   6      729.08      758.53     22.48 o 
   7   2   6       35.74       25.37      5.35 o 
   8   2   6      381.28      387.52     13.49 o 
   9   2   6       33.39       26.08      6.55 o 
  10   2   6       60.06       51.57      8.37 o 
   1   3   6      355.76      364.50      8.48 o 
   2   3   6       62.13       66.89      4.69 o 
   3   3   6      253.47      238.29      6.87 o 
   4   3   6      805.02      791.75     13.69 o 
   5   3   6       60.81       53.43      6.08 o 
   6   3   6     1009.01     1028.72     19.65 o 
   7   3   6       48.89       41.18      5.08 o 
   8   3   6        9.75        6.99      5.77 o 
   9   3   6      152.24      170.41     13.77 o 
  10   3   6      107.18      101.21     11.65 o 
   0   4   6      415.46      364.37     15.63 o 
   1   4   6       23.53       15.52      2.62 o 
   2   4   6      481.03      473.83      9.13 o 
   3   4   6      175.54      207.73      6.11 o 
   4   4   6       39.60       35.69      4.86 o 
   5   4   6        0.43        3.29      3.46 o 
   6   4   6      349.41      359.68     13.37 o 
   7   4   6       88.20       76.69      8.92 o 
   8   4   6      267.59      253.18     15.82 o 
   9   4   6        4.72       15.63      8.70 o 
  10   4   6       56.75       49.71     10.49 o 
   1   5   6      215.74      206.51      6.44 o 
   2   5   6       41.87       38.37      3.35 o 
   3   5   6       81.46       73.20      6.59 o 
   4   5   6      399.97      346.21     13.24 o 
   5   5   6      104.26      111.87      8.70 o 
   6   5   6      541.35      519.98     26.48 o 
   7   5   6        3.53       -2.73      5.26 o 
   8   5   6        7.96        6.78      6.62 o 
   9   5   6       93.43       84.17     11.40 o 
   0   6   6      210.43      211.98      9.63 o 
   1   6   6      410.15      428.59     10.25 o 
   2   6   6      210.01      222.31      8.12 o 
   3   6   6       33.36       44.40      5.49 o 
   4   6   6        5.45        6.29      4.58 o 
   5   6   6       51.80       50.65      6.98 o 
   6   6   6      156.79      151.45     12.62 o 
   7   6   6        1.97        2.53      6.25 o 
   8   6   6       51.64       49.12      9.60 o 
   1   7   6       77.92       89.27      7.38 o 
   2   7   6        0.93        7.80      4.03 o 
   3   7   6        0.83       -0.62      4.43 o 
   4   7   6      201.03      248.21     12.78 o 
   5   7   6      207.58      210.05     12.55 o 
   6   7   6      133.41      155.90     13.46 o 
   7   7   6        7.53       11.48      7.48 o 
   0   8   6      244.44      302.02     18.24 o 
   1   8   6       54.48       59.96      7.00 o 
   2   8   6      125.81      128.91     11.72 o 
   3   8   6       20.86       31.28      7.26 o 
   4   8   6        3.02        3.43      6.40 o 
   5   8   6        0.01        7.61      6.19 o 
   6   8   6      106.94       86.77     11.78 o 
   1   9   6       54.21       64.10     12.33 o 
   2   9   6        2.47       -0.62      6.13 o 
   3   9   6       27.53       23.20      9.82 o 
   1   0   7        1.55        1.31      3.67 o 
   2   0   7      317.88      332.33     13.01 o 
   3   0   7      197.68      226.71     11.38 o 
   4   0   7       58.90       36.60     11.89 o 
   5   0   7      870.20      871.99     26.30 o 
   6   0   7       60.33       55.89     11.23 o 
   7   0   7       16.64       32.78      9.29 o 
   8   0   7       44.47       36.63     10.52 o 
   9   0   7      147.44      138.62     17.33 o 
  10   0   7        0.01        4.62      9.62 o 
   0   1   7     1206.09     1345.16     25.98 o 
   1   1   7       11.45       19.22      2.47 o 
   2   1   7      118.28      116.38      5.27 o 
   3   1   7     1605.71     1578.22     26.43 o 
   4   1   7      159.23      135.04      7.87 o 
   5   1   7      134.50      129.86      6.49 o 
   6   1   7        4.67        7.62      3.39 o 
   7   1   7      978.55      949.23     21.23 o 
   8   1   7       53.69       33.09      6.91 o 
   9   1   7      449.73      455.13     19.54 o 
  10   1   7       42.81       51.84      9.43 o 
   1   2   7        2.97        6.90      2.17 o 
   2   2   7      348.79      351.03      9.06 o 
   3   2   7      496.27      498.03     11.38 o 
   4   2   7        1.02        3.56      2.80 o 
   5   2   7     1211.15     1137.30     20.59 o 
   6   2   7        1.02        0.32      3.14 o 
   7   2   7       35.58       24.09      5.32 o 
   8   2   7      114.59      112.06     10.52 o 
   9   2   7      107.70      100.59     11.50 o 
  10   2   7        2.32        3.90      7.33 o 
   0   3   7      128.93      148.74      8.34 o 
   1   3   7       35.89       42.65      3.90 o 
   2   3   7       12.51       16.18      3.47 o 
   3   3   7      814.55      762.06     17.85 o 
   4   3   7       52.37       52.63      5.35 o 
   5   3   7       97.72       92.88      6.11 o 
   6   3   7       53.76       59.04      5.47 o 
   7   3   7      393.26      379.21     12.03 o 
   8   3   7        4.91        3.86      6.02 o 
   9   3   7      184.90      198.43     22.60 o 
  10   3   7       45.00       53.20     10.79 o 
   1   4   7       88.16       88.82      5.25 o 
   2   4   7      201.08      203.64      7.34 o 
   3   4   7      921.17      957.46     16.97 o 
   4   4   7        1.95        3.12      3.24 o 
   5   4   7     1016.37     1101.81     28.76 o 
   6   4   7       27.13       26.11      5.47 o 
   7   4   7       14.97       22.13      6.01 o 
   8   4   7      138.68      148.07     12.90 o 
   9   4   7       88.38       67.95     10.40 o 
   0   5   7      345.62      342.98     12.08 o 
   1   5   7      136.70      167.43      7.26 o 
   2   5   7        4.60        6.96      2.99 o 
   3   5   7      532.76      593.02     18.53 o 
   4   5   7       47.93       46.51      8.98 o 
   5   5   7        0.03        5.32      5.20 o 
   6   5   7        0.45       -3.77      4.83 o 
   7   5   7      614.10      672.14     23.60 o 
   8   5   7       21.12       22.19      7.94 o 
   9   5   7      257.71      267.14     26.88 o 
   1   6   7       29.57       18.31      4.99 o 
   2   6   7      132.05      113.71      7.11 o 
   3   6   7      363.45      320.31     12.29 o 
   4   6   7        7.12        6.11      5.36 o 
   5   6   7      479.46      504.62     17.88 o 
   6   6   7       12.95        2.44      6.16 o 
   7   6   7       17.27        8.23     14.80 o 
   8   6   7       31.93       29.12      9.76 o 
   0   7   7      503.25      414.11     23.53 o 
   1   7   7      165.24      140.81      9.13 o 
   2   7   7       32.22       26.21      6.00 o 
   3   7   7      388.55      416.90     16.46 o 
   4   7   7       49.29       40.90      9.95 o 
   5   7   7        1.51       -2.02      5.15 o 
   6   7   7        2.35        2.15      6.55 o 
   7   7   7      452.70      503.49     28.69 o 
   1   8   7        9.08        7.66      5.01 o 
   2   8   7       80.92       50.59      8.90 o 
   3   8   7      127.80      125.52     12.34 o 
   4   8   7        4.05        6.76      7.16 o 
   5   8   7      193.60      208.14     18.38 o 
   0   9   7       45.39       31.31      9.98 o 
   1   9   7        1.53        5.20      7.27 o 
   2   9   7        0.86        5.51      6.96 o 
   0   0   8     3334.26     3401.25     82.89 o 
   1   0   8      778.87      678.76     19.82 o 
   2   0   8       15.61       10.55      4.62 o 
   3   0   8        0.02        1.26      4.16 o 
   4   0   8      847.95      831.46     25.33 o 
   5   0   8       25.82       15.20      6.06 o 
   6   0   8       20.62       22.73      6.54 o 
   7   0   8       26.84       21.18      7.19 o 
   8   0   8        4.13        2.79      6.65 o 
   9   0   8      328.68      323.86     38.53 o 
  10   0   8      277.64      275.82     25.89 o 
   1   1   8      543.16      477.58      9.87 o 
   2   1   8     1087.02     1023.12     18.05 o 
   3   1   8      726.05      687.84     14.22 o 
   4   1   8       78.11       71.90      5.34 o 
   5   1   8       63.73       61.89      5.36 o 
   6   1   8      112.45      107.40      7.82 o 
   7   1   8       45.45       42.50      5.85 o 
   8   1   8      478.56      467.81     17.25 o 
   9   1   8       44.17       25.30      7.68 o 
  10   1   8       33.84       33.14      9.08 o 
   0   2   8     4946.31     4858.34     84.72 o 
   1   2   8      688.08      696.53     12.54 o 
   2   2   8      226.15      246.32      8.10 o 
   3   2   8        4.71        6.44      3.09 o 
   4   2   8      782.98      790.21     16.21 o 
   5   2   8       47.99       47.29      6.57 o 
   6   2   8       27.72       26.31      4.53 o 
   7   2   8        2.98        9.13      4.29 o 
   8   2   8       40.15       37.67      6.76 o 
   9   2   8      162.46      180.53     12.71 o 
  10   2   8      284.60      293.91     18.29 o 
   1   3   8      394.47      379.41     12.73 o 
   2   3   8      290.07      295.18      9.64 o 
   3   3   8      600.78      615.17     13.96 o 
   4   3   8       13.83       12.18      3.77 o 
   5   3   8        7.91        7.95      3.55 o 
   6   3   8        8.81        6.74      3.87 o 
   7   3   8        0.13        1.09      4.59 o 
   8   3   8      266.95      293.56     14.45 o 
   9   3   8       31.84       28.03      8.87 o 
   0   4   8     2746.47     2671.12     52.09 o 
   1   4   8      461.73      441.07     10.91 o 
   2   4   8      181.04      182.57      8.06 o 
   3   4   8        1.94        3.61      3.00 o 
   4   4   8      324.40      320.10     11.49 o 
   5   4   8       42.59       45.54      5.41 o 
   6   4   8       11.56        9.56      4.21 o 
   7   4   8        0.57       -0.74      4.93 o 
   8   4   8       44.33       43.38      8.88 o 
   9   4   8       58.23       75.04     15.03 o 
   1   5   8      203.33      202.23      7.09 o 
   2   5   8       99.13      112.53      6.10 o 
   3   5   8      368.34      382.00     15.53 o 
   4   5   8        3.01        0.82      3.84 o 
   5   5   8       10.52       12.78      5.55 o 
   6   5   8       27.80       21.83      7.13 o 
   7   5   8        0.58        5.24      6.11 o 
   8   5   8      190.39      216.43     20.42 o 
   0   6   8      343.30      353.71     15.34 o 
   1   6   8      161.76      178.40      7.62 o 
   2   6   8        1.08        7.29      3.89 o 
   3   6   8        2.51       -2.18      4.16 o 
   4   6   8      122.51      117.17     10.74 o 
   5   6   8       10.12       15.47      7.01 o 
   6   6   8       32.12       16.58      8.71 o 
   7   6   8       16.88       12.89      7.93 o 
   1   7   8       24.81       29.57      5.64 o 
   2   7   8      105.64      108.26     11.75 o 
   3   7   8       76.09       92.20      9.48 o 
   4   7   8       33.27       31.49      7.12 o 
   5   7   8       29.78       32.68      7.59 o 
   6   7   8       62.25       75.46     11.02 o 
   0   8   8      308.69      340.53     22.26 o 
   1   8   8       21.72       21.29      6.42 o 
   2   8   8       11.50       14.46      6.61 o 
   3   8   8       13.41       11.46      7.28 o 
   4   8   8       78.47       50.04      9.53 o 
   1   0   9       15.49       13.34      7.72 o 
   2   0   9      220.40      201.42     15.02 o 
   3   0   9       94.77       77.85     13.81 o 
   4   0   9     1126.45     1182.18     33.11 o 
   5   0   9        0.11        4.51      5.07 o 
   6   0   9      966.72      982.65     39.82 o 
   7   0   9      108.25      113.44     19.85 o 
   8   0   9       92.57       85.02     15.60 o 
   9   0   9        2.34       19.46     14.48 o 
   0   1   9       80.55       67.66     13.44 o 
   1   1   9        0.11        2.01      4.57 o 
   2   1   9      350.09      312.43     10.04 o 
   3   1   9      119.14      116.88      7.51 o 
   4   1   9      324.27      342.64     10.48 o 
   5   1   9       11.13        6.03      3.44 o 
   6   1   9      379.33      400.19     13.69 o 
   7   1   9       23.39       19.54      5.33 o 
   8   1   9      186.71      201.08     13.67 o 
   9   1   9       15.03       16.33      7.74 o 
   1   2   9       40.65       29.54      4.79 o 
   2   2   9      172.10      172.65      8.43 o 
   3   2   9      218.86      203.25      8.12 o 
   4   2   9      930.02      944.89     24.55 o 
   5   2   9       40.02       36.09      5.12 o 
   6   2   9      876.48      821.06     24.13 o 
   7   2   9       28.66       22.50      5.60 o 
   8   2   9       85.31       84.38      9.07 o 
   9   2   9        1.29       -4.14      6.91 o 
   0   3   9       98.51       95.28      8.89 o 
   1   3   9      100.12      105.89      6.71 o 
   2   3   9      749.07      728.29     23.33 o 
   3   3   9       29.93       29.89      5.31 o 
   4   3   9      287.64      282.82     10.43 o 
   5   3   9       33.81       30.09      4.96 o 
   6   3   9      681.85      677.76     16.50 o 
   7   3   9        0.01        1.59      4.70 o 
   8   3   9      587.75      554.29     19.86 o 
   9   3   9        2.76       -0.44      7.54 o 
   1   4   9       74.14       85.25      5.75 o 
   2   4   9      192.12      170.50      8.36 o 
   3   4   9      302.68      319.65     11.91 o 
   4   4   9      556.16      588.02     14.72 o 
   5   4   9       80.02       85.55      6.90 o 
   6   4   9      743.91      708.66     26.82 o 
   7   4   9        3.52        4.22      6.08 o 
   8   4   9       27.94       24.63      8.67 o 
   0   5   9       11.12        6.80      4.42 o 
   1   5   9        3.56        8.65      3.25 o 
   2   5   9      287.66      300.01      9.55 o 
   3   5   9       33.14       21.89      4.82 o 
   4   5   9      187.87      192.70     11.76 o 
   5   5   9        0.09       -7.21      4.81 o 
   6   5   9      242.70      235.27     13.49 o 
   7   5   9       23.54       26.50      7.41 o 
   1   6   9       39.59       41.42      4.93 o 
   2   6   9        0.05        3.81      4.46 o 
   3   6   9      108.23      112.47      8.98 o 
   4   6   9      578.35      630.64     18.70 o 
   5   6   9        3.44        0.97      6.53 o 
   6   6   9      455.01      449.74     21.24 o 
   0   7   9       58.95       58.39     10.27 o 
   1   7   9       60.93       66.06      7.44 o 
   2   7   9      121.64      128.20     10.75 o 
   3   7   9       27.13       19.10      6.12 o 
   4   7   9       16.81        7.85      6.51 o 
   5   7   9        0.65       10.55      7.81 o 
   1   8   9       27.50       28.83      7.68 o 
   2   8   9       24.96       29.12      8.26 o 
   0   0  10      229.18      263.84     28.33 o 
   1   0  10     1562.02     1578.23     52.49 o 
   2   0  10        4.89        9.12      7.42 o 
   3   0  10      159.37      158.58     27.90 o 
   4   0  10       75.60       80.71      9.69 o 
   5   0  10       30.53       39.48      9.37 o 
   6   0  10      112.18      107.10     11.78 o 
   7   0  10      557.96      538.36     24.12 o 
   8   0  10       15.61       17.88      9.17 o 
   9   0  10      862.45      838.34     50.93 o 
   1   1  10      315.39      312.73     14.93 o 
   2   1  10      617.49      572.65     19.84 o 
   3   1  10      400.48      400.05     14.20 o 
   4   1  10        0.08       -1.15      4.23 o 
   5   1  10       88.75       87.33      7.33 o 
   6   1  10      106.50      102.59      8.32 o 
   7   1  10      139.40      140.50     10.24 o 
   8   1  10       13.89        8.89      6.03 o 
   0   2  10      170.63      203.07     43.00 o 
   1   2  10      384.54      408.36     16.89 o 
   2   2  10        5.29        4.84      4.75 o 
   3   2  10       31.86       27.98      5.15 o 
   4   2  10       54.78       60.54      6.48 o 
   5   2  10        0.30        0.69      3.83 o 
   6   2  10       66.23       60.16      7.07 o 
   7   2  10      128.81      116.61      9.25 o 
   8   2  10        0.64       10.88      6.01 o 
   1   3  10      333.22      335.09     16.02 o 
   2   3  10      497.62      524.75     15.14 o 
   3   3  10      568.42      556.30     15.78 o 
   4   3  10        2.09        1.76      4.17 o 
   5   3  10      131.77      129.75      9.94 o 
   6   3  10       39.89       36.39      5.80 o 
   7   3  10      126.93      144.25     13.89 o 
   8   3  10       19.32       13.86      9.00 o 
   0   4  10      124.76      139.89     13.98 o 
   1   4  10      131.66      137.63      8.91 o 
   2   4  10        3.10        3.55      4.22 o 
   3   4  10        2.17        1.43      4.35 o 
   4   4  10       34.74       38.89      6.29 o 
   5   4  10        0.15       14.19      5.28 o 
   6   4  10       35.56       20.91      6.78 o 
   7   4  10       31.33       31.30      8.82 o 
   1   5  10      148.43      150.85      9.10 o 
   2   5  10      283.85      294.85     10.75 o 
   3   5  10      249.18      219.07     11.27 o 
   4   5  10        0.34        0.95      5.46 o 
   5   5  10       36.43       26.73      7.01 o 
   6   5  10       24.95       35.78      8.22 o 
   0   6  10       79.33       68.39      9.23 o 
   1   6  10      269.58      261.93     13.48 o 
   2   6  10        1.89        5.05      5.09 o 
   3   6  10       40.97       41.74      6.82 o 
   4   6  10       21.30       18.29      6.76 o 
   5   6  10        1.81       -2.40      6.19 o 
   1   7  10       14.79       19.27      9.33 o 
   2   7  10      208.22      222.28     13.78 o 
   3   7  10       11.92        9.36      6.02 o 
   1   0  11       18.21       11.54      9.07 o 
   2   0  11      518.97      492.08     27.75 o 
   3   0  11        8.89       14.93      9.71 o 
   4   0  11      138.03      122.90     16.21 o 
   5   0  11      170.07      179.39     19.28 o 
   6   0  11       23.97       27.21     11.11 o 
   7   0  11        5.78        0.98      7.09 o 
   8   0  11       62.67       58.52     12.68 o 
   0   1  11      640.11      561.00     64.46 o 
   1   1  11      173.77      167.33     12.61 o 
   2   1  11        3.86       12.66      6.07 o 
   3   1  11      175.00      208.33     13.62 o 
   4   1  11      207.59      172.21     13.08 o 
   5   1  11       60.22       47.60      8.26 o 
   6   1  11       26.02       19.86      7.65 o 
   7   1  11      236.45      235.89     14.45 o 
   8   1  11       25.37       28.37      9.29 o 
   1   2  11        6.61        6.04      8.15 o 
   2   2  11      353.11      338.45     16.78 o 
   3   2  11       43.38       38.47      7.83 o 
   4   2  11       71.37       69.66      9.37 o 
   5   2  11      226.19      220.23     13.05 o 
   6   2  11       10.26        6.86      5.83 o 
   7   2  11       12.77        6.97      6.52 o 
   0   3  11     1134.55     1135.97     43.94 o 
   1   3  11       15.03       14.74      5.49 o 
   2   3  11      114.28       97.06     11.98 o 
   3   3  11       70.37       74.67      8.32 o 
   4   3  11      109.61      128.06     10.49 o 
   5   3  11       15.06       21.49      5.91 o 
   6   3  11        0.75        4.11      6.21 o 
   7   3  11       43.46       51.94      8.84 o 
   1   4  11        0.12       -2.12      5.06 o 
   2   4  11      197.07      229.17     12.80 o 
   3   4  11      118.64      111.85     10.21 o 
   4   4  11       56.24       57.95     10.15 o 
   5   4  11      232.87      254.49     13.84 o 
   6   4  11       17.84       21.93      8.12 o 
   0   5  11      636.85      705.47     28.03 o 
   1   5  11      114.52      119.33      8.80 o 
   2   5  11       59.71       56.38      6.82 o 
   3   5  11       78.72       63.14      8.64 o 
   4   5  11       64.63       74.97     10.44 o 
   5   5  11       53.68       65.38     10.31 o 
   1   6  11        5.51        4.56      5.79 o 
   2   6  11      260.77      293.57     15.43 o 
   3   6  11       22.03       13.64      7.69 o 
   4   6  11      169.11      160.35     12.74 o 
   0   7  11      303.61      368.03     27.83 o 
   1   7  11       67.08       68.89     12.59 o 
   0   0  12        0.52        5.39     11.81 o 
   1   0  12        0.03        4.12      8.50 o 
   2   0  12      115.92      114.99     20.46 o 
   3   0  12      397.93      389.05     26.71 o 
   4   0  12      126.32      141.09     18.49 o 
   5   0  12        1.58       13.46     10.36 o 
   6   0  12      105.36       95.83     17.08 o 
   7   0  12      325.08      384.64     55.48 o 
   1   1  12       46.33       56.79      9.27 o 
   2   1  12        2.78        1.57      6.14 o 
   3   1  12        7.09       -0.44      6.40 o 
   4   1  12      635.99      600.27     23.31 o 
   5   1  12      226.09      218.92     15.60 o 
   6   1  12      595.25      623.02     29.34 o 
   7   1  12        0.09        5.58      8.07 o 
   0   2  12       73.26       96.48     24.87 o 
   1   2  12        0.98        0.72      6.38 o 
   2   2  12      273.90      298.79     16.77 o 
   3   2  12      313.06      289.15     16.72 o 
   4   2  12      124.06      139.65     12.96 o 
   5   2  12       10.49        3.22      7.35 o 
   6   2  12      210.94      222.49     16.27 o 
   1   3  12       26.89       26.22     10.43 o 
   2   3  12       34.80       22.52      8.59 o 
   3   3  12        9.56        6.95      6.13 o 
   4   3  12      196.58      204.84     13.19 o 
   5   3  12      158.28      143.11     11.90 o 
   6   3  12      329.14      322.39     18.81 o 
   0   4  12       66.89       56.10     13.75 o 
   1   4  12        0.77       -3.23      7.40 o 
   2   4  12      204.94      209.56     13.24 o 
   3   4  12      171.43      173.07     12.51 o 
   4   4  12      116.31      112.20     10.91 o 
   5   4  12        3.59       15.37      8.05 o 
   1   5  12       27.41       31.57      7.43 o 
   2   5  12        9.21       17.77      6.87 o 
   3   5  12        0.32        0.42      6.27 o 
   4   5  12      107.36      102.58     12.46 o 
   0   6  12        0.37        3.06      8.31 o 
   1   6  12       18.36       16.61      7.36 o 
   1   0  13      351.38      355.06     33.17 o 
   2   0  13       46.30       80.33     16.47 o 
   3   0  13      196.68      226.51     50.53 o 
   4   0  13        6.41       -9.94     12.15 o 
   5   0  13       63.90       79.94     16.27 o 
   0   1  13       16.42        4.99     10.60 o 
   1   1  13      449.02      473.34     21.71 o 
   2   1  13        3.60        2.41      7.00 o 
   3   1  13       29.72       27.72      8.64 o 
   4   1  13       10.46        4.57      7.65 o 
   5   1  13        0.01        2.06      7.83 o 
   1   2  13      434.18      464.46     21.37 o 
   2   2  13       27.10       16.91      8.29 o 
   3   2  13      400.16      427.58     21.15 o 
   4   2  13        0.92       10.75      7.87 o 
   5   2  13        8.42        1.81      7.95 o 
   0   3  13      140.46      167.31     55.44 o 
   1   3  13      311.45      316.38     18.32 o 
   2   3  13       50.26       37.11      9.20 o 
   3   3  13       51.20       45.35      9.91 o 
   4   3  13       12.05        7.68      8.12 o 
   1   4  13      379.20      369.35     19.63 o 
   2   4  13        1.59        9.12      8.05 o 
   3   4  13      513.69      495.67     20.11 o 
   0   5  13        0.62        3.96     11.35 o 
   1   5  13      310.68      325.72     16.89 o 
   0   0  14      429.75      502.22     46.91 o 
   1   0  14       15.95       42.87     13.87 o 
   2   0  14      237.77      225.02     31.93 o 
   3   0  14      263.34      256.57     25.87 o 
   4   0  14       18.97        9.33     13.01 o 
   1   1  14       44.66       39.90     10.00 o 
   2   1  14       12.99        3.96      8.29 o 
   3   1  14        5.60       13.92      8.79 o 
   4   1  14      278.30      279.23     19.04 o 
   0   2  14      185.47      214.32     23.72 o 
   1   2  14       12.39       19.25      9.04 o 
   2   2  14      139.86      140.96     14.74 o 
   3   2  14      128.56      130.92     23.54 o 
   1   3  14        8.55       -1.50      7.97 o 
   2   3  14        2.83       10.09      8.60 o 
                                                 
